# Supplementary material for: A new basal ornithopod (Dinosauria: Ornithischia) from the Early Cretaceous of Texas
Source: PLoS One. 2019 Mar 12;14(3):e0207935. doi: 10.1371/journal.pone.0207935 (PMC6413910; doi:10.1371/journal.pone.0207935)
Supplement: S4 Table — (XLSX) [file pone.0207935.s004.xlsx]

## Sheet: Sheet1
Characters Rescored for Tenontosaurus dossi
Character	Original Score	Updated Score	Citation
4	?	-	not applicable
5	?	-	not applicable
6	?	1	(Winkler et al. 1997 Fig 2,3)
25	1	0	(Winkler et al. 1997 Fig 2,3,4)
37	?	0	(Winkler et al. 1997)
54	1	0	(Winkler et al. 1997 Fig 3,4)
69	?	-	not applicable
70	?	-	not applicable
80	?	0	(Winkler et al. 1997 Fig 7,9)
84	?	0	(Winkler et al. 1997 Fig 2,3,4)
104	?	1	(Winkler et al. 1997)
106	?	2	(Winkler et al. 1997)
151	0	1	(Winkler et al. 1997)
172	?	-	not applicable
189	?	-	not applicable
197	?	0	(Winkler et al. 1997 Fig 18)
